# Supplementary material for: Molecular characterization of low grade and high grade bladder cancer
Source: PLoS One. 2019 Jan 16;14(1):e0210635. doi: 10.1371/journal.pone.0210635 (PMC6334926; doi:10.1371/journal.pone.0210635)
Supplement: S1 Tables — Tumor features (Table A), Distribution of TP53 and FGFR3 mutations (Table B) and mRNA levels of Survivin, CK20, CD44 and E-cadherin (Table C). (XLSX) [file pone.0210635.s002.xlsx]

## Sheet: Index
	Description	Data
Table A	tumor features	histology and tumor grading
Table B	TP53-FGFR3 mutations	Distribution of FGFR3 and TP53 mutations
Table C	gene expression	mRNA levels of Survivin, CK20, CD44 and E-cadherin

## Sheet: Table A
ID	Morphology	Histology	Grading
1T	flat	HG	G3
2T	papillary	LG	G1
3T	papillary	HG	G3
4T	papillary	HG	G3
5T	flat	HG	G3
6T	papillary	LG	G2
7T	papillary	LG	G1
8T	flat	HG	G3
9T	flat	HG	G3
10T	flat	HG	G3
11T	papillary	HG	G3
12T	papillary	HG	G3
13T	flat	HG	G3
14T	papillary	HG	G3
15T	papillary	LG	G1
16T	flat	HG	G3
17T	papillary	LG	G2
18T	papillary	LG	G2
19T	flat	HG	G3
20T	flat	HG	G3
21T	flat	HG	G3
22T	flat	HG	G3
23T	papillary	LG	G1
24T	flat	HG	G3
25T	flat	HG	G3
26T	papillary	HG	G3
27T	papillary	LG	G1
28T	flat	HG	G3
29T	papillary	LG	G2
30T	papillary	LG	G1
31T	papillary	LG	G1
32T	papillary	LG	G1
33T	flat	HG	G3
34T	flat	HG	G3
35T	flat	HG	G3
36T	papillary	LG	G2
37T	papillary	LG	G2
38T	papillary	LG	G2
39T	flat	HG	G3
40T	papillary	LG	G2
41T	papillary	LG	G2
42T	flat	HG	G3
43T	papillary	LG	G2
44T	flat	HG	G3
45T	papillary	LG	G2
46T	flat	HG	G3
47T	papillary	LG	G1
48T	papillary	LG	G2
49T	papillary	LG	G2
50T		HG
51T		HG
52T		LG
53T		HG
54T		HG
55T		HG
56T		LG
57T		LG
58T		LG
59T		LG
60T		LG
61T		LG
62T		HG
63T		LG
64T		LG
65T		LG
66T		LG

## Sheet: Table B
ID	TP53	FGFR3
1T		(CAG-->CGG) [Q265R]
2T	(AGA-->ACA) [R280T]	(CTG-->CCG) [L259P]; CCC->CTC [P304L]; (CCC-->TCC) [P403S]
3T		(CAC-->TAC) [H290Y]
4T		(CGC-->TGC) [R248C]
5T		(GAG-->AAG) [E272K]; (GTT-->ATT) [V306I]; (CCC-->TCC) [P403S]
6T		(GCG-->ACG) [A265T]
7T		(TCC-> TGC) [S249C]
8T
9T
10T
11T		(CAC-->TAC) [H284Y]; (CTC-->TTC)[L379F]
12T		(CGC-->TGC) [R248C]; (TTC-->CTC) [F386L]
13T	(TAT-->TGT) [Y205C]
14T
15T
16T
17T
18T
19T
20T	(CGC--> TGC)) [R290C]	(TAT-->TGT) [Y375C]
21T	(CCG--> CGG) [P152R]
22T
23T	(CCG--> CTG) [P36L]
24T	(CAA-->TAA) [Q52STOP]; (CAG-->TAG) [Q167STOP]
25T
26T	(CAA-->TAA) [Q52STOP]
27T	(CCG-->TCG) [P36C] (NEW); (ACT->ATT) [T55I] ;(CAA-->TAA) [Q52STOP]
28T		(GCT-->ACT) [A368T]; (AGT-->AAT) [S373N]
29T
30T
31T	(AGA-->AAA) [R65K]
32T
33T	(GCC-->GTC) [A276V]	(CGC-->TGC) [R248C]
34T	(CGT--> AGT) [R273S]; (GCC-->GTC) [A276V]
35T
36T	(CCC--> CTC) [P64L]; (ACA--> ATA) [T150I]; (CCC--> CTC) [P177L]	(TCC-->TGC) [S249C]
37T	(CAC-->TAC) [H168Y]; (ACC-->ATC) [T231I]
38T
39T
40T	(TCC-->TTC) [ S46F]; (TGG-->TGA) [W53STOP]
41T		(TAT--> TGT) [Y375C]
42T
43T		(GGC-->TGC) [G372C]
44T	(CAT-->CGT) [H179R]
45T	(CAG --> TAG) [Q167STOP]
46T	(CGA ->TGA) [R306STOP]
47T	(TCT-->TGT) [S116C]
48T
49T
50T	(AGT-->TGT) [S215C]
51T		(GGC-->GAC) [G406D]
52T		(CCC-->CTC) [P404L]
53T	C.622-623_ins G (STOP)
54T
55T
56T
57T		(TAT-->TGT) [Y375C]
58T
59T	(CGA--> CGG) [R213R]
60T
61T
62T
63T
64T
65T
66T

## Sheet: Table C
All the mRNA data here reported are already normalysed for beta2microglobulin as house keeping gene
ID	CK19	CK20	CD44	E-CAD	Survivin
14T	13.47	0.064	0	0	0.064
16T	18.11	0	0	0	0
19T			0	0
22T	0	0	0	0	0
25T			0	0
39T	27.83	0	0	0.353	4.42
42T		0	1.72	0	1.784
54T		4.7e-05	0.0061	0.002	0.004
55T		0.068	0.0578	0.032	0.001
62T		0	1.58		0
15T	56.975	0.24	0	3.731	0.491
17T	11.11	0			0
18T	27.527	0	0		0.02
29T	6.839	0	0	0	0
30T	0	0	0	1.305	0
38T	6.99	0	0	0.141	0
48T	53.511	0.919	0	0	0.757
49T	28.68	0		0	0.117
56T		0.221	0.0096	0.095	0.001
58T		0.101	0	0.339	0
60T			0.026	4.21	0.01
61T		0.519	0.474	0.663	0
63T		0.195	0	0.23	0.001
1T	8.87	0.01	0	0	0.607
3T	48.74	0	0	1.61	0.447
4T	22.14	0.1	0	0	0.096
5T	1.185	0	0	2.099	3.099
11T			0	2.735
12T	36.46	0	0.1	0	0.177
33T	4.96	0	0		0
51T		0.408	0.0943	2.08	0
6T	70.515	0.355	0.03	4.572
7T	17.14	0.025	0	0.597	0.315
41T	7.94	0.0033	0	0.307	0.049
43T	4.43	0		0	1.79
52T		1.5e-05	0	0	0.262
57T		0.243		0.366	0
8T	59.61	0.127	0.47	0	1.243
9T	2.08	0		1.347	0.464
10T	18.96	0	0	0	0.079
35T	49.09	0	0	0	0
64T		0.0013	0	0.279	0.007
65T		0.125	3.3024	1.106	0.069
13T	42.825	0	0	0	0.838
21T	8.3	0	0	0	0.817
24T	0	0		0	0.262
26T	3.36	0	0	0	0.0415
44T	16.69	0.0413	0	0	0.456
46T	0	0	0		1.88
50T		0.29	0.0273	1.21	0.131
53T		0.00046	0.454	0.394	0.002
23T
27T			0.59	0
32T	10.3	0		0	0
37T	39.2	0.4	0.21	0	0
40T	7.495	0	0.88	2.968	0
45T			0		0.356
47T	7.087	0	0	0	0.0046
59T		3.96	0	0	0.005
2T	83.35	0.13	0	1.454	0.241
36T		0.1	0	1.3	0.11
34T	0	0	0	0	0
31T	15.135	0.08	0	0.728	0
28T		0.193		0.239	0.001
66T		0.000176	0.0027	0.48	0.0025
2T		0.00172	0.0153	0.487	0.004
